# Supplementary material for: Expression and clinical significance of miR-204 in patients with hypertensive disorder complicating pregnancy
Source: BMC Pregnancy Childbirth. 2022 Mar 7;22:182. doi: 10.1186/s12884-022-04501-9 (PMC8903659; doi:10.1186/s12884-022-04501-9)
Supplement: Supplementary file 1 — Additional file 1: Supplementary table 1. Raw data of qRT-PCR. [file 12884_2022_4501_MOESM1_ESM.xlsx]

## Sheet: miR-204
qRT-PCR data of miR-204 （U6 as internal reference）
Sample		Ct values		△Ct	△△Ct	relative expression
		U6	miR-204	miR-204	miR-204	miR-204
control	Replicate 1	16.98	22.77	5.79	0.55963	0.678476
	Replicate 2	17.01	22.7	5.69	0.45963	0.727173
	Replicate 3	16.96	22.61	5.65	0.41963	0.747617
	Replicate 4	17.07	22.7	5.63	0.39963	0.758053
	Replicate 5	16.94	22.53	5.59	0.35963	0.779365
	Replicate 6	16.87	22.48	5.61	0.37963	0.768635
	Replicate 7	17.09	22.68	5.59	0.35963	0.779365
	Replicate 8	17.03	22.61	5.58	0.34963	0.784786
	Replicate 9	17.22	22.8	5.58	0.34963	0.784786
	Replicate 10	17.24	22.71	5.47	0.23963	0.846963
	Replicate 11	17.19	22.63	5.44	0.20963	0.864759
	Replicate 12	17.08	22.5	5.42	0.18963	0.876831
	Replicate 13	17.08	22.63	5.55	0.31963	0.801276
	Replicate 14	17.07	22.58	5.51	0.27963	0.823802
	Replicate 15	17.15	22.48	5.33	0.0996296	0.933273
	Replicate 16	17.36	22.67	5.31	0.0796296	0.946301
	Replicate 17	17.18	22.49	5.31	0.0796296	0.946301
	Replicate 18	17.27	22.58	5.31	0.0796296	0.946301
	Replicate 19	17.42	22.69	5.27	0.0396296	0.972905
	Replicate 20	17.23	22.49	5.26	0.0296296	0.979672
	Replicate 21	17.32	22.57	5.25	0.0196296	0.986486
	Replicate 22	17.38	22.63	5.25	0.0196296	0.986486
	Replicate 23	17.3	22.53	5.23	-0.00037037	1.00026
	Replicate 24	17.27	22.5	5.23	-0.00037037	1.00026
	Replicate 25	17.24	22.47	5.23	-0.00037037	1.00026
	Replicate 26	17.24	22.47	5.23	-0.00037037	1.00026
	Replicate 27	17.4	22.62	5.22	-0.0103704	1.00721
	Replicate 28	17.42	22.63	5.21	-0.0203704	1.01422
	Replicate 29	17.44	22.65	5.21	-0.0203704	1.01422
	Replicate 30	17.38	22.59	5.21	-0.0203704	1.01422
	Replicate 31	17.29	22.5	5.21	-0.0203704	1.01422
	Replicate 32	17.45	22.65	5.2	-0.0303704	1.02127
	Replicate 33	17.37	22.54	5.17	-0.0603704	1.04273
	Replicate 34	17.55	22.71	5.16	-0.0703704	1.04999
	Replicate 35	17.38	22.54	5.16	-0.0703704	1.04999
	Replicate 36	17.53	22.53	5	-0.23037	1.17314
	Replicate 37	17.48	22.47	4.99	-0.24037	1.1813
	Replicate 38	17.73	22.71	4.98	-0.25037	1.18951
	Replicate 39	17.49	22.47	4.98	-0.25037	1.18951
	Replicate 40	17.59	22.57	4.98	-0.25037	1.18951
	Replicate 41	17.59	22.53	4.94	-0.29037	1.22295
	Replicate 42	17.54	22.48	4.94	-0.29037	1.22295
	Replicate 43	17.59	22.53	4.94	-0.29037	1.22295
	Replicate 44	17.76	22.69	4.93	-0.30037	1.23146
	Replicate 45	17.55	22.46	4.91	-0.32037	1.24865
	Replicate 46	17.56	22.46	4.9	-0.33037	1.25734
	Replicate 47	17.66	22.54	4.88	-0.35037	1.27489
	Replicate 48	17.8	22.64	4.84	-0.39037	1.31073
	Replicate 49	17.75	22.59	4.84	-0.39037	1.31073
	Replicate 50	17.39	22.47	5.08	-0.15037	1.10985
	Replicate 51	17.55	22.62	5.07	-0.16037	1.11757
	Replicate 52	17.57	22.63	5.06	-0.17037	1.12535
	Replicate 53	17.59	22.65	5.06	-0.17037	1.12535
	Replicate 54	17.53	22.59	5.06	-0.17037	1.12535
平均值△Ct		17.3541	22.5844	5.23037	4.76985e-16	1.0144
STDEV		0.231619	0.0883318	0.249164	0.249164	0.16966
miR-204	Replicate 1	17.98	22.53	4.55	-0.68037	1.60255
	Replicate 2	17.52	22.46	4.94	-0.29037	1.22295
	Replicate 3	17.47	22.37	4.9	-0.33037	1.25734
	Replicate 4	17.58	22.46	4.88	-0.35037	1.27489
	Replicate 5	17.94	22.29	4.35	-0.88037	1.84085
	Replicate 6	18.15	22.24	4.09	-1.14037	2.20438
	Replicate 7	17.97	22.44	4.47	-0.76037	1.69393
	Replicate 8	18.06	22.37	4.31	-0.92037	1.8926
	Replicate 9	18.21	22.56	4.35	-0.88037	1.84085
	Replicate 10	18.02	22.47	4.45	-0.78037	1.71757
	Replicate 11	18.11	22.39	4.28	-0.95037	1.93237
	Replicate 12	18.17	22.26	4.09	-1.14037	2.20438
	Replicate 13	18.09	22.39	4.3	-0.93037	1.90577
	Replicate 14	18.06	22.34	4.28	-0.95037	1.93237
	Replicate 15	18.03	22.24	4.21	-1.02037	2.02844
	Replicate 16	18.03	22.43	4.4	-0.83037	1.77814
	Replicate 17	17.69	22.25	4.56	-0.67037	1.59148
	Replicate 18	17.78	22.34	4.56	-0.67037	1.59148
	Replicate 19	17.93	22.45	4.52	-0.71037	1.63622
	Replicate 20	17.74	22.25	4.51	-0.72037	1.6476
	Replicate 21	17.83	22.33	4.5	-0.73037	1.65906
	Replicate 22	17.89	22.39	4.5	-0.73037	1.65906
	Replicate 23	17.81	22.29	4.48	-0.75037	1.68222
	Replicate 24	17.78	22.26	4.48	-0.75037	1.68222
	Replicate 25	17.75	22.23	4.48	-0.75037	1.68222
	Replicate 26	17.75	22.23	4.48	-0.75037	1.68222
	Replicate 27	17.91	22.38	4.47	-0.76037	1.69393
	Replicate 28	17.93	22.39	4.46	-0.77037	1.70571
	Replicate 29	17.95	22.41	4.46	-0.77037	1.70571
	Replicate 30	17.89	22.35	4.46	-0.77037	1.70571
	Replicate 31	17.8	22.26	4.46	-0.77037	1.70571
	Replicate 32	17.96	22.41	4.45	-0.78037	1.71757
	Replicate 33	17.88	22.3	4.42	-0.81037	1.75366
	Replicate 34	18.06	22.47	4.41	-0.82037	1.76586
	Replicate 35	17.89	22.3	4.41	-0.82037	1.76586
	Replicate 36	18.04	22.29	4.25	-0.98037	1.97297
	Replicate 37	18.08	22.23	4.15	-1.08037	2.11458
	Replicate 38	17.82	22.47	4.65	-0.58037	1.49523
	Replicate 39	17.58	22.23	4.65	-0.58037	1.49523
	Replicate 40	17.68	22.33	4.65	-0.58037	1.49523
	Replicate 41	17.68	22.29	4.61	-0.62037	1.53727
	Replicate 42	17.63	22.24	4.61	-0.62037	1.53727
	Replicate 43	17.68	22.29	4.61	-0.62037	1.53727
	Replicate 44	17.85	22.45	4.6	-0.63037	1.54796
	Replicate 45	17.64	22.22	4.58	-0.65037	1.56957
	Replicate 46	17.65	22.22	4.57	-0.66037	1.58049
	Replicate 47	17.75	22.3	4.55	-0.68037	1.60255
	Replicate 48	17.89	22.4	4.51	-0.72037	1.6476
	Replicate 49	17.84	22.35	4.51	-0.72037	1.6476
	Replicate 50	17.48	22.23	4.75	-0.48037	1.3951
	Replicate 51	17.64	22.38	4.74	-0.49037	1.40481
	Replicate 52	17.66	22.39	4.73	-0.50037	1.41458
	Replicate 53	17.68	22.41	4.73	-0.50037	1.41458
	Replicate 54	17.62	22.35	4.73	-0.50037	1.41458
	Replicate 55	17.53	22.26	4.73	-0.50037	1.41458
	Replicate 56	17.69	22.28	4.59	-0.64037	1.55873
	Replicate 57	17.61	22.41	4.8	-0.43037	1.34758
	Replicate 58	17.79	22.58	4.79	-0.44037	1.35695
	Replicate 59	17.62	22.41	4.79	-0.44037	1.35695
	Replicate 60	17.62	22.4	4.78	-0.45037	1.36639
	Replicate 61	17.57	22.34	4.77	-0.46037	1.37589
	Replicate 62	17.82	22.58	4.76	-0.47037	1.38547
	Replicate 63	17.58	22.34	4.76	-0.47037	1.38547
	Replicate 64	17.68	22.44	4.76	-0.47037	1.38547
	Replicate 65	17.68	22.4	4.72	-0.51037	1.42442
	Replicate 66	17.63	22.35	4.72	-0.51037	1.42442
	Replicate 67	17.68	22.4	4.72	-0.51037	1.42442
	Replicate 68	17.85	22.56	4.71	-0.52037	1.43432
	Replicate 69	17.33	22.55	5.22	-0.0103704	1.00721
	Replicate 70	18.03	22.48	4.45	-0.78037	1.71757
	Replicate 71	18.03	22.67	4.64	-0.59037	1.50563
	Replicate 72	18.32	22.58	4.26	-0.97037	1.95934
	Replicate 73	18.52	22.5	3.98	-1.25037	2.37902
	Replicate 74	18.54	22.37	3.83	-1.40037	2.63969
	Replicate 75	18.48	22.5	4.02	-1.21037	2.31397
	Replicate 76	18.39	22.45	4.06	-1.17037	2.25069
	Replicate 77	18.55	22.35	3.8	-1.43037	2.69516
	Replicate 78	18.47	22.54	4.07	-1.16037	2.23515
	Replicate 79	17.42	22.36	4.94	-0.29037	1.22295
	Replicate 80	17.51	22.45	4.94	-0.29037	1.22295
	Replicate 81	17.66	22.56	4.9	-0.33037	1.25734
	Replicate 82	17.47	22.36	4.89	-0.34037	1.26608
	Replicate 83	17.56	22.44	4.88	-0.35037	1.27489
	Replicate 84	17.62	22.5	4.88	-0.35037	1.27489
	Replicate 85	17.54	22.4	4.86	-0.37037	1.29268
	Replicate 86	17.61	22.37	4.76	-0.47037	1.38547
	Replicate 87	17.58	22.34	4.76	-0.47037	1.38547
	Replicate 88	16.93	22.34	5.41	0.17963	0.88293
	Replicate 89	16.99	22.49	5.5	0.26963	0.829532
	Replicate 90	17.41	22.5	5.09	-0.14037	1.10219
	Replicate 91	17.43	22.52	5.09	-0.14037	1.10219
	Replicate 92	17.32	22.46	5.14	-0.0903704	1.06464
	Replicate 93	17.47	22.37	4.9	-0.33037	1.25734
	Replicate 94	17.46	22.52	5.06	-0.17037	1.12535
	Replicate 95	17.39	22.41	5.02	-0.21037	1.15699
	Replicate 96	17.6	22.58	4.98	-0.25037	1.18951
	Replicate 97	16.37	22.41	6.04	0.80963	0.570528
	Replicate 98	17.01	22.45	5.44	0.20963	0.864759
	Replicate 99	17.16	22.56	5.4	0.16963	0.889071
	Replicate 100	16.97	22.36	5.39	0.15963	0.895255
	Replicate 101	17.24	22.46	5.22	-0.0103704	1.00721
	Replicate 102	16.88	22.34	5.46	0.22963	0.852854
	Replicate 103	16.95	22.49	5.54	0.30963	0.806849
	Replicate 104	16.97	22.5	5.53	0.29963	0.812461
	Replicate 105	16.99	22.52	5.53	0.29963	0.812461
	Replicate 106	16.93	22.46	5.53	0.29963	0.812461
	Replicate 107	16.84	22.37	5.53	0.29963	0.812461
	Replicate 108	17.69	22.52	4.83	-0.40037	1.31985
	Replicate 109	16.91	22.41	5.5	0.26963	0.829532
	Replicate 110	17.43	22.58	5.15	-0.0803704	1.05729
	Replicate 111	17.32	22.41	5.09	-0.14037	1.10219
	Replicate 112	17.47	22.4	4.93	-0.30037	1.23146
	Replicate 113	17.46	22.34	4.88	-0.35037	1.27489
	Replicate 114	17.39	22.58	5.19	-0.0403704	1.02838
	Replicate 115	17.6	22.34	4.74	-0.49037	1.40481
	Replicate 116	16.89	22.44	5.55	0.31963	0.801276
	Replicate 117	16.89	22.4	5.51	0.27963	0.823802
	Replicate 118	16.84	22.35	5.51	0.27963	0.823802
	Replicate 119	16.89	22.4	5.51	0.27963	0.823802
	Replicate 120	17.06	22.56	5.5	0.26963	0.829532
	Replicate 121	17.54	22.55	5.01	-0.22037	1.16503
	Replicate 122	17.48	22.48	5	-0.23037	1.17314
	Replicate 123	17.67	22.67	5	-0.23037	1.17314
	Replicate 124	17.69	22.58	4.89	-0.34037	1.26608
	Replicate 125	17.64	22.5	4.86	-0.37037	1.29268
	Replicate 126	17.53	22.37	4.84	-0.39037	1.31073
	Replicate 127	17.98	22.59	4.61	-0.62037	1.53727
	Replicate 128	18.08	22.47	4.39	-0.84037	1.79051
	Replicate 129	18.08	22.62	4.54	-0.69037	1.6137
	Replicate 130	18.03	22.63	4.6	-0.63037	1.54796
	Replicate 131	18.08	22.65	4.57	-0.66037	1.58049
	Replicate 132	18.25	22.59	4.34	-0.89037	1.85365
	Replicate 133	17.47	22.5	5.03	-0.20037	1.14899
	Replicate 134	17.46	22.65	5.19	-0.0403704	1.02838
	Replicate 135	17.39	22.54	5.15	-0.0803704	1.05729
	Replicate 136	17.6	22.71	5.11	-0.12037	1.08701
	Replicate 137	16.83	22.54	5.71	0.47963	0.717162
	Replicate 138	16.83	22.53	5.7	0.46963	0.72215
	Replicate 139	16.78	22.47	5.69	0.45963	0.727173
	Replicate 140	17.03	22.71	5.68	0.44963	0.732231
	Replicate 141	16.79	22.47	5.68	0.44963	0.732231
	Replicate 142	16.89	22.57	5.68	0.44963	0.732231
	Replicate 143	16.89	22.53	5.64	0.40963	0.752817
	Replicate 144	16.84	22.48	5.64	0.40963	0.752817
	Replicate 145	16.89	22.53	5.64	0.40963	0.752817
	Replicate 146	17.06	22.69	5.63	0.39963	0.758053
	Replicate 147	16.97	22.52	5.55	0.31963	0.801276
	Replicate 148	17.86	22.76	4.9	-0.33037	1.25734
	Replicate 149	17.88	22.67	4.79	-0.44037	1.35695
	Replicate 150	17.83	22.59	4.76	-0.47037	1.38547
	Replicate 151	17.72	22.46	4.74	-0.49037	1.40481
	Replicate 152	18.24	22.55	4.31	-0.92037	1.8926
	Replicate 153	17.88	22.43	4.55	-0.68037	1.60255
	Replicate 154	18.04	22.58	4.54	-0.69037	1.6137
	Replicate 155	18.06	22.59	4.53	-0.70037	1.62492
	Replicate 156	18.08	22.61	4.53	-0.70037	1.62492
	Replicate 157	18.02	22.55	4.53	-0.70037	1.62492
	Replicate 158	17.93	22.46	4.53	-0.70037	1.62492
	Replicate 159	18.09	22.61	4.52	-0.71037	1.63622
	Replicate 160	18.01	22.5	4.49	-0.74037	1.6706
	Replicate 161	18.19	22.67	4.48	-0.75037	1.68222
	Replicate 162	18.02	22.5	4.48	-0.75037	1.68222
	Replicate 163	18.02	22.44	4.42	-0.81037	1.75366
	Replicate 164	17.97	22.38	4.41	-0.82037	1.76586
	Replicate 165	18.22	22.62	4.4	-0.83037	1.77814
	Replicate 166	17.98	22.38	4.4	-0.83037	1.77814
	Replicate 167	18.08	22.48	4.4	-0.83037	1.77814
	Replicate 168	18.08	22.44	4.36	-0.87037	1.82813
	Replicate 169	18.03	22.03	4	-1.23037	2.34627
	Replicate 170	18.08	22.12	4.04	-1.19037	2.28211
	Replicate 171	18.25	22.17	3.92	-1.31037	2.48005
	Replicate 172	17.73	22.33	4.6	-0.63037	1.54796
	Replicate 173	17.67	22.32	4.65	-0.58037	1.49523
	Replicate 174	17.86	22.25	4.39	-0.84037	1.79051
	Replicate 175	17.88	22.44	4.56	-0.67037	1.59148
	Replicate 176	17.83	22.28	4.45	-0.78037	1.71757
	Replicate 177	17.72	22.2	4.48	-0.75037	1.68222
	Replicate 178	18.01	22.07	4.06	-1.17037	2.25069
	Replicate 179	18.19	22.24	4.05	-1.18037	2.26635
	Replicate 180	18.02	22.41	4.39	-0.84037	1.79051
	Replicate 181	18.02	22.24	4.22	-1.01037	2.01443
	Replicate 182	17.97	22.23	4.26	-0.97037	1.95934
	Replicate 183	18.45	22.17	3.72	-1.51037	2.84883
	Replicate 184	18.21	22.41	4.2	-1.03037	2.04255
	Replicate 185	18.31	22.17	3.86	-1.37037	2.58537
	Replicate 186	18.31	22.27	3.96	-1.27037	2.41223
	Replicate 187	18.26	22.23	3.97	-1.26037	2.39557
	Replicate 188	18.31	22.18	3.87	-1.36037	2.56751
	Replicate 189	18.48	22.46	3.98	-1.25037	2.37902
	Replicate 190	17.96	22.62	4.66	-0.57037	1.4849
	Replicate 191	17.9	22.61	4.71	-0.52037	1.43432
	Replicate 192	18.31	22.54	4.23	-1.00037	2.00051
	Replicate 193	18.26	22.46	4.2	-1.03037	2.04255
	Replicate 194	18.31	22.41	4.1	-1.13037	2.18915
	Replicate 195	18.48	22.46	3.98	-1.25037	2.37902
	Replicate 196	17.96	22.62	4.66	-0.57037	1.4849
average △Ct		17.7162	22.4251	4.70888	-0.521493	1.50993
STDEV		0.437308	0.13399	0.473183	0.473183	0.464413
Supplementary table 1 Raw data of qRT-PCR
Legend: The raw data of miR-204 in the control group and HDCP group.
