# Supplementary material for: Expression and clinical significance of miR-204 in patients with hypertensive disorder complicating pregnancy
Source: BMC Pregnancy Childbirth. 2022 Mar 7;22:182. doi: 10.1186/s12884-022-04501-9 (PMC8903659; doi:10.1186/s12884-022-04501-9)
Supplement: Supplementary file 2 — Additional file 2: Supplementary table 2. Raw data of study subjects. [file 12884_2022_4501_MOESM2_ESM.xlsx]

## Sheet: Sheet1
serial number	Group	Maternal age (years)	BMI (kg/m2)	Pregnancy (times)	Production times (times)	systolic blood pressure(SBP,mm/Hg)	diastolic blood pressure(DBP,mm/Hg)	Fasting blood-glucose（mmol/L）	ALT（U/L）	AST（U/L）	LDH（U/L）	PLT（×109/L）	24h Proteinuria （mg/L）	family history（0=no；1=Yes）	miR	TNF-α（pg/mL）	IL-6（pg/mL）	hs-CRP（mg/L）	disease type（1="gestational hypertension";2="mild preeclampsia";3="severe preeclampsia"）
1	HDCP	32	21.31	2.67	1.9	12.36	100.31	4.45	18.41	35.83	170.1	241.25	259.93	0	0.54	12.36	79.59	2.75	3
2	HDCP	32	21.29	2.13	1.89	15.08	90.59	4.73	21.55	36.59	192.66	219.68	239.57	0	0.69	15.08	88.1	3.14	3
3	HDCP	32	21.27	2.77	1.89	15.66	106.05	4.93	20.79	36.26	195.47	225.59	236.98	0	0.7	15.66	86.65	3.15	3
4	HDCP	32	21.27	1.98	1.9	13.89	87.35	5.04	18.08	35.8	181.21	242.45	234.06	0	1.69	13.89	93.65	2.3	3
5	HDCP	32	21.27	2.34	1.9	16.07	100.45	4.87	18.14	27.21	203.73	212.42	248.04	1	1.69	16.07	95.56	3.54	3
6	HDCP	32	21.28	2.26	1.9	16.33	97.47	4.71	17.93	30.4	196.33	221.13	243.97	1	0.7	16.33	86.09	3.82	3
7	HDCP	32	21.27	2.73	1.9	16.19	115.41	4.56	21.2	35.24	209.26	205	260.67	0	0.7	16.19	97.08	2.94	3
8	HDCP	32	21.27	2.02	1.9	16.72	87.9	4.46	16.54	30.99	181.92	224.31	248.33	0	0.71	16.72	110.75	4.07	3
9	HDCP	32	21.26	2.73	1.9	14.14	107.77	5.02	19.52	33.86	189.93	206.58	258.59	1	0.72	14.14	91.41	3.17	3
10	HDCP	32	21.27	2.44	1.89	16.85	95.66	5.13	20.77	35.19	170.53	213.94	233.41	1	0.73	16.85	92.47	4.2	3
11	HDCP	32	21.26	2.71	1.89	15.3	115.85	4.47	21.67	34.48	206.86	236.73	241.01	0	0.73	15.3	112.7	3.25	3
12	HDCP	32	21.27	1.9	1.9	16.01	114.76	4.86	19.82	28.22	198.56	211.14	265.83	1	0.74	16.01	113.59	4.36	3
13	HDCP	32	21.27	2.73	1.89	16.3	93.77	5.05	17.62	35.78	173.49	179.17	252.68	0	1.45	16.3	116.56	2.37	3
14	HDCP	32	21.26	2.79	1.9	16.46	115.06	4.74	20.68	29.75	187.84	224.24	242.32	0	1.47	16.46	117.29	4.38	3
15	HDCP	32	21.27	2.42	1.9	16.58	110.84	4.97	20.98	35.38	191.38	208.23	244.09	0	0.81	16.58	118.49	4.45	3
16	HDCP	32	21.28	1.9	1.9	17.17	103.1	5.01	19.22	36.01	206.64	194	236.31	1	0.83	17.17	119.13	4.51	3
17	HDCP	32	21.26	2.26	1.89	17.34	108.85	4.96	20.82	28.42	203	233.95	246.74	0	0.84	17.34	122.13	4.52	3
18	HDCP	32	21.31	2.54	1.9	17.64	114.27	4.89	20.31	34.48	189.96	178.5	260.85	1	0.87	17.64	88.1	4.68	3
19	HDCP	32	21.27	2.01	1.9	16.07	111.42	5.1	16.57	34.28	187.53	195.88	258.58	0	0.88	16.07	102.65	4.72	3
20	HDCP	32	21.26	1.89	1.89	16.33	100.5	4.46	20.57	27.72	206.98	209.04	259.52	0	0.89	16.33	103.65	4.73	3
21	HDCP	32	21.28	2.54	1.9	16.49	114.83	4.99	19.44	36.26	177.16	208.32	258.65	1	0.89	16.49	95.56	4.76	3
22	HDCP	32	21.27	1.9	1.9	16.01	109.6	5.1	20.7	32.35	186.59	207.64	259.9	1	0.89	16.01	106.09	4.78	3
23	HDCP	32	21.29	1.9	1.9	16.64	86.83	5.05	18.7	36.67	184.25	208.23	257.75	0	0.89	16.64	107.08	4.79	3
24	HDCP	32	21.27	2.34	1.89	16.85	102.15	5.13	17.93	29.25	169.56	197.56	262.38	1	0.91	16.85	90.75	4.88	3
25	HDCP	32	21.28	2.17	1.9	18.24	111.19	4.74	16.54	32.68	173.02	203.3	260.22	1	0.92	18.24	161.09	4.96	3
26	HDCP	32	21.3	2.15	1.9	18.37	97.69	4.54	17.67	37.54	176.02	221.78	260.72	0	0.92	18.37	112.47	5	3
27	HDCP	32	21.27	2.33	1.89	18.47	95.42	4.49	17.92	29.51	174.85	202.95	264.2	1	0.92	18.47	128.94	5.01	3
28	HDCP	32	21.28	2.74	1.89	18.63	91.65	4.63	19.32	34.26	187.34	197.01	247.54	1	0.93	18.63	129.21	5.05	3
29	HDCP	32	21.3	2.18	1.9	18.64	110.37	4.47	19.58	29.23	173.15	244.55	248.67	0	0.94	18.64	130.69	5.08	3
30	HDCP	32	21.26	2.74	1.89	18.67	104.85	4.64	19.32	31.99	179	189.04	253.95	1	0.94	18.67	131.27	5.11	3
31	HDCP	32	21.26	1.88	1.89	18.73	107.97	4.39	18.41	30.76	170.66	211.91	245.07	0	0.94	18.73	131.69	5.14	3
32	HDCP	32	21.27	2.48	1.89	18.01	109.14	4.8	17.69	29.3	200.73	216.2	238.86	1	0.96	18.01	131.72	5.15	3
33	HDCP	32	21.27	1.88	1.89	18.76	99.08	4.64	20.27	29.28	207.56	216.56	242.71	1	0.96	18.76	132	4.17	3
34	HDCP	32	21.26	2.35	1.89	16.72	101.27	4.61	16.57	35.16	192.63	211.33	232.73	0	0.96	16.72	132.03	5.29	3
35	HDCP	32	21.27	2.48	1.89	16.74	99.91	4.86	20.44	36.86	193.19	223.09	250.99	0	0.97	16.74	132.54	4.29	3
36	HDCP	32	21.31	2.28	1.9	16.85	111.96	4.75	21.18	37.5	167.55	203.7	245.35	0	1	16.85	132.64	4.31	3
37	HDCP	32	21.26	2.52	1.9	22.24	93	5.13	17.47	27.57	197.47	194.78	237.62	1	1	22.24	133.73	4.36	3
38	HDCP	32	21.28	2.41	1.89	18.37	84.94	4.49	19.08	27.47	179.07	176.09	239.39	1	1.01	18.37	134.15	4.37	3
39	HDCP	32	21.31	2.6	1.89	19	111.99	4.41	19.46	32.91	176.19	220.5	245.55	1	1.02	19	134.22	4.38	3
40	HDCP	32	21.27	2.09	1.9	19.2	95.18	5.03	17.47	36.11	203.41	234.06	232.92	1	1.02	19.2	134.83	5.64	3
41	HDCP	32	21.3	2.72	1.89	19.02	115.62	4.98	18.28	35.36	209.34	209.39	263.72	0	1.02	19.02	135.31	3.82	3
42	HDCP	32	21.27	2.75	1.9	19.26	94.57	4.65	20.02	31.57	205.72	221.46	252.41	0	1.02	19.26	135.5	3.94	3
43	HDCP	32	21.31	2.49	1.9	19.27	110.82	4.41	20.39	32.11	185.79	223.82	242.85	0	1.02	19.27	115.5	4.07	3
44	HDCP	32	21.32	1.91	1.9	19.44	108.76	5.12	20.63	28.48	168.23	224.83	246.83	0	1.03	19.44	135.73	4.17	3
45	HDCP	32	21.3	2.08	1.9	19.51	116.01	4.71	20.65	36.94	177.5	229.86	259.35	0	1.03	19.51	135.88	4.2	3
46	HDCP	32	21.3	2.39	1.9	21.53	110.56	4.99	16.76	28.92	187.15	198.12	252.72	0	1.04	21.53	135.98	4.25	3
47	HDCP	32	21.26	2.09	1.89	19.54	104.63	4.64	18.67	30.28	186.31	179.99	257.09	0	1.04	19.54	136.04	3.14	3
48	HDCP	32	21.29	2.43	1.89	19.61	113.23	4.72	20.78	33.94	196.2	217.48	248.09	0	1.04	19.61	102.65	3.15	3
49	HDCP	32	21.27	1.97	1.9	19.63	111.13	5.01	20.36	37.12	175.26	215.78	251.67	0	1.04	19.63	93.65	3.3	3
50	HDCP	32	21.31	2.54	1.9	19.73	89.96	4.96	20.39	37.94	202.77	192.88	243.96	0	1.05	19.73	105.56	3.54	3
51	HDCP	32	21.3	2.81	1.89	19.74	109.04	5.04	20.6	35.94	174.3	186.77	263.91	0	1.05	19.74	76.09	2.3	3
52	HDCP	32	21.29	1.96	1.89	15.25	100.05	4.91	20.15	32.17	169.26	229	240.67	1	1.05	15.25	97.08	3.54	3
53	HDCP	32	21.32	2.04	1.9	19.76	104.64	4.59	16.41	31.88	197.59	177.94	242.17	0	1.06	14.15	97.08	3.82	3
54	HDCP	32	21.27	2.11	1.89	14.15	112.89	5.06	20.34	30.03	200.62	174.07	259.85	0	1.06	19.76	137.86	2.94	3
55	HDCP	32	21.29	2.34	1.9	15.93	113.8	4.52	17.23	28.68	190.79	194.37	260.44	1	1.09	19.99	137.88	4.07	3
56	HDCP	32	21.28	1.9	1.89	19.97	100.26	4.82	18.45	34	191.01	219.36	266.87	1	1.1	19.97	138.43	3.17	3
57	HDCP	32	21.27	2.31	1.89	16.98	86.45	4.54	18.31	29.57	205.11	211.96	237.09	0	1.14	16.98	119.31	4.2	3
58	HDCP	32	21.29	2.03	1.9	19.99	91.11	4.5	21.5	27.17	185.88	192.39	238.1	1	1.14	15.93	120.18	4.75	3
59	HDCP	32	21.31	2.53	1.9	20	87.43	4.72	16.48	36.18	187	197.74	232.43	0	1.29	20	168.25	5.15	3
60	HDCP	32	21.27	2.69	1.9	20.01	106.63	4.92	19.54	35.24	209.14	203.55	261.49	1	1.29	20.01	168.58	5.02	3
61	HDCP	32	21.31	2.05	1.9	17.02	110.35	4.55	20.79	28.91	171.75	181.07	234.22	0	1.3	17.02	121.08	4.84	3
62	HDCP	32	21.3	2.54	1.9	20.03	103.17	4.48	21.41	32.98	192.77	235.57	233.86	0	1.3	20.03	101.33	5.85	3
63	HDCP	32	21.31	2.76	1.9	20.14	96.68	4.79	17.26	30.13	178.91	183.34	261.05	1	1.3	14.49	141.51	5.91	2
64	HDCP	32	21.26	2.39	1.9	18.24	104.05	4.75	20.74	27.56	196.53	227.88	249.1	0	1.4	18.24	131.13	6.01	2
65	HDCP	32	21.29	2.51	1.9	17.34	113.51	4.5	17.45	30.97	181.41	231.98	256.16	1	1.43	17.34	142.43	6.06	2
66	HDCP	32	21.27	2.6	1.89	17.64	94.57	4.46	17.13	30.56	188.13	224.74	238.42	0	0.75	17.64	122.45	6.06	2
67	HDCP	32	21.26	2.35	1.89	16.07	108.81	5.02	16.46	30.99	169.91	216.81	257.12	1	0.75	16.07	143.31	6.07	2
68	HDCP	32	21.32	2.05	1.89	16.33	88.57	5.02	17.1	28.79	179.66	179.6	258.85	0	1.51	16.33	143.49	4.07	2
69	HDCP	32	21.26	2.44	1.9	14.49	94.51	4.42	20.76	33.74	189.91	196.01	247.44	1	1.54	20.14	163.99	5.16	2
70	HDCP	32	21.31	2.52	1.89	20.38	91.69	5.11	21.55	29.98	176.27	235.2	241.23	1	1.56	20.38	145.14	5.17	2
71	HDCP	32	21.31	2.01	1.89	20.19	100.66	4.98	18.16	28.18	181.14	181.94	265.18	1	1.56	20.19	145.42	3.17	2
72	HDCP	32	21.29	2.59	1.9	18.02	87.41	4.45	17.05	36.06	196.38	193.07	255.39	0	1.56	18.02	146.01	5.21	2
73	HDCP	32	21.3	2.75	1.9	20.41	110.84	4.77	20.88	29.06	204.38	178.16	240.95	1	1.56	20.41	146.35	4.22	2
74	HDCP	32	21.28	2.01	1.9	20.46	93.43	4.76	20.16	33.57	205.79	173.69	234.5	0	1.61	20.46	146.9	6.23	2
75	HDCP	32	21.28	1.95	1.89	20.01	100.43	5.01	17.6	36.11	189.67	195.99	259.27	0	1.61	20.01	147.2	6.23	2
76	HDCP	32	21.28	2.12	1.89	20.47	106.14	4.7	20.16	34.85	185.14	234.13	249.47	0	1.61	20.47	147.31	5.24	2
77	HDCP	32	21.29	2.32	1.9	20.25	105.36	4.64	20.68	34.31	188.34	238.57	236.99	0	1.62	20.25	147.7	6.26	2
78	HDCP	32	21.27	1.9	1.9	16.16	112.13	4.65	19.67	31.63	203.78	190.16	233.75	1	1.63	16.16	147.75	6.27	2
79	HDCP	32	21.26	2.67	1.89	20.22	113.42	4.61	17.92	31.12	175.7	174.75	260.93	1	1.63	20.22	147.76	3.26	2
80	HDCP	32	21.31	1.87	1.9	20.15	109.01	4.41	16.7	32.36	181.93	239.41	241.37	0	1.63	20.15	112.47	6.27	2
81	HDCP	32	21.28	2.22	1.9	15.36	102.4	4.75	21.59	27.31	195.17	176.72	253.63	1	1.65	15.36	151.07	6.31	2
82	HDCP	32	21.27	2.21	1.9	17.09	90.27	4.86	19.28	34.86	194.71	207.98	264.87	1	1.65	17.09	149.07	6.32	2
83	HDCP	32	21.31	2.73	1.9	18.72	103.75	4.97	20.79	32.85	167.37	180.54	258.58	0	1.67	18.72	149.1	4.88	2
84	HDCP	32	21.28	2.17	1.9	19.72	96.27	5.06	16.39	33.37	171.98	184.67	257.85	1	1.67	19.72	149.18	4.96	2
85	HDCP	32	21.31	2.51	1.89	20.77	97.56	4.45	18.54	28.76	190.54	202.95	236.8	0	1.69	20.77	149.44	5	2
86	HDCP	32	21.3	2.34	1.89	20.78	90.94	4.81	19.41	31.56	185.69	223.16	253.75	1	0.7	20.78	150.76	5.01	2
87	HDCP	32	21.3	2.2	1.9	15.81	98.11	4.92	17.06	38	192.63	244.64	251.63	0	0.7	15.81	148.11	5.05	2
88	HDCP	32	21.29	2.44	1.89	15.84	100.68	5.05	16.5	34.17	169.08	234.9	233	1	1.72	15.84	107.08	5.14	2
89	HDCP	32	21.26	2.57	1.89	17.85	108.44	4.9	21.56	35.7	195.3	184.72	250.61	1	1.72	17.85	110.75	3.15	2
90	HDCP	32	21.3	2.6	1.89	15.86	111.21	4.61	20.57	29.34	169.95	179.36	236.7	1	1.73	15.86	111.41	4.17	2
91	HDCP	32	21.3	2.73	1.9	20.89	89.63	4.9	18.13	30.37	173.47	184.95	265.24	0	1.73	20.89	147.79	2.29	2
92	HDCP	32	21.28	2.22	1.89	20.93	102.74	5.05	19.44	31.05	205.81	231.3	236.51	0	1.73	20.93	112.7	4.29	2
93	HDCP	32	21.28	1.97	1.89	19.01	106.39	4.39	16.48	32.53	196.28	223.75	243.3	0	1.75	19.01	113.59	4.31	2
94	HDCP	32	21.31	1.94	1.9	18.03	87.16	5.01	17.24	32.86	169.2	189.55	261.48	0	1.76	18.03	116.56	5.15	2
95	HDCP	32	21.29	2.09	1.9	18.05	96.77	4.61	21.36	32.69	168.91	197.09	250.96	0	1.77	18.05	117.29	3.28	2
96	HDCP	32	21.28	1.98	1.9	19.05	105.58	4.55	20.28	27.94	181.13	186.13	242.13	0	1.77	19.05	118.49	5.64	2
97	HDCP	32	21.26	2.2	1.9	20.08	96.15	4.54	19.6	33.87	182.1	220.79	264.27	0	1.77	20.08	119.13	6.15	2
98	HDCP	32	21.27	1.89	1.89	19.08	109.36	4.84	19.06	36.18	189.36	212.62	254.38	0	1.77	19.08	122.13	4.15	2
99	HDCP	32	21.29	2.74	1.9	20.1	88.11	4.51	18.07	35.53	193.96	177.93	244.43	1	2.88	20.1	155.92	6.17	2
100	HDCP	32	21.31	2.47	1.9	19.1	95.74	4.71	20.4	30.16	180.89	209.47	254.49	1	2.9	19.1	155.97	6.17	2
101	HDCP	32	21.26	2.11	1.89	21.14	100.38	4.47	17.38	31.04	189.84	179.14	254.28	1	1.77	21.14	96.72	6.21	2
102	HDCP	32	21.3	1.93	1.89	21.24	91.17	5.12	20.09	32.01	202.55	215.75	253.18	1	1.78	21.24	156.93	5.22	2
103	HDCP	32	21.28	2.64	1.9	17.27	113.36	5.13	17.9	29.44	205.67	238.31	266.17	1	1.79	17.27	157.27	6.23	2
104	HDCP	32	21.29	2.73	1.9	21.31	96.24	4.77	18.01	35.52	204.99	244.96	252.78	0	1.79	21.31	119.31	5.12	2
105	HDCP	32	21.3	1.9	1.89	21.32	101.89	5.14	20.41	29.09	191.19	239.01	256.18	0	1.81	21.32	120.18	6.21	2
106	HDCP	32	21.29	2.46	1.9	21.37	85.09	4.6	21.12	34.56	177.54	227.63	267.47	0	1.81	21.37	140.55	6.12	2
107	HDCP	32	21.32	2.31	1.89	21.38	103.42	4.5	18.71	33.45	178.25	214.87	262.6	1	1.81	21.38	140.59	5.83	2
108	HDCP	32	21.26	2.6	1.89	21.4	107.6	4.41	16.4	32.3	209.06	242.91	244.26	0	1.81	21.4	121.08	6.83	2
109	HDCP	32	21.28	2.8	1.9	21.42	101.1	4.72	16.49	35.94	190.97	174.7	234.27	1	1.82	21.42	101.33	6.84	2
110	HDCP	32	21.3	2.66	1.9	21.43	96.23	4.71	16.98	33.74	209.37	239.71	254.85	1	1.82	21.43	130.74	6.87	2
111	HDCP	32	21.28	2.66	1.89	21.44	101.16	4.55	17.97	27.33	198.09	184.06	259.52	1	1.82	21.44	161.08	6.87	2
112	HDCP	32	21.32	2.14	1.9	21.45	103.86	4.67	21.28	27.31	185.62	212.82	233.41	0	1.82	21.45	111.41	6.87	2
113	HDCP	32	21.3	2.06	1.9	21.47	88.56	4.62	16.67	32.94	170.15	186.47	236.28	0	1.83	21.47	122.04	5.9	2
114	HDCP	32	21.29	2.06	1.9	21.49	91.39	4.42	18.72	35.67	197.51	207.22	259.43	0	1.83	21.49	163.04	4.91	2
115	HDCP	32	21.26	2.01	1.9	21.51	89.6	4.68	16.87	36.21	208.78	191.35	241.93	0	1.86	21.51	143.21	6.91	2
116	HDCP	32	21.27	1.91	1.9	21.52	89.28	5.1	20	34.82	170.4	193.97	235.48	1	1.88	21.52	143.25	6.12	2
117	HDCP	32	21.28	1.92	1.9	21.53	108.84	5.01	18.66	30.19	177.19	184.19	247.72	1	1.9	21.53	93.37	5.95	2
118	HDCP	32	21.3	1.87	1.9	20.69	96.59	5.03	20.96	36.29	179.17	205.29	251.11	0	1.9	20.69	153.76	4.98	2
119	HDCP	32	21.29	2.7	1.89	20.72	90.96	5.08	19.58	36.82	205.65	175.29	235.29	0	1.91	20.72	114.19	5.98	2
120	HDCP	32	21.27	2.14	1.89	20.72	115.47	4.82	20.04	35.54	189.6	198.83	244.86	1	1.91	20.72	154.03	3.01	2
121	HDCP	32	21.3	1.95	1.9	16.77	102.65	4.77	18.85	34.52	186.32	193.96	260.84	1	1.91	16.77	164.27	7.03	2
122	HDCP	32	21.31	2.53	1.9	20.78	87.1	4.77	17.99	36.77	202.27	216.02	267.43	0	1.91	20.78	164.27	4.03	2
123	HDCP	32	21.32	2.09	1.9	21.73	103.78	4.52	20.13	36.74	201.77	232.58	253.3	0	1.91	21.73	104.4	7.06	2
124	HDCP	32	21.28	2.32	1.89	21.82	108.02	4.64	21.56	29.5	168.9	238.89	260.63	0	1.96	21.82	114.66	6.23	2
125	HDCP	32	21.26	1.89	1.9	21.83	85.01	4.75	18.45	32.95	174.5	175.42	264.52	0	1.96	21.83	164.67	5.23	2
126	HDCP	32	21.29	2.03	1.89	21.86	86.79	4.53	20.91	33.81	183.58	235.25	238.65	0	1.96	21.86	134.74	6.24	2
127	HDCP	32	21.32	2.08	1.9	21.89	109.49	4.71	18.46	37.64	207.55	195.46	256.83	0	1.98	21.89	164.76	6.26	2
128	HDCP	32	21.28	2.37	1.9	21.89	99.54	4.42	20	37.49	196.22	220.41	257.63	0	1.98	21.89	146.35	4.83	2
129	HDCP	32	21.31	2.23	1.89	21.9	84.95	4.51	21.61	27.57	169.87	194.01	252.65	0	1.99	21.9	136.9	6.83	2
130	HDCP	32	21.31	2.19	1.89	21.9	94.85	4.4	21.04	32.78	175.71	216.94	260.54	0	2.01	21.9	117.2	3.46	2
131	HDCP	32	21.26	2.07	1.9	21.96	107.43	5.06	20.61	28.53	207.64	206.13	264.72	0	2.01	21.96	147.31	3.5	2
132	HDCP	32	21.26	1.97	1.9	22.01	108.35	4.64	17.36	31.54	173.4	225.13	241.92	0	2.02	22.01	127.7	6.54	2
133	HDCP	32	21.27	2.05	1.9	19.97	102.18	4.4	17.88	29.57	190.47	232.11	255.41	0	2.03	19.97	147.75	3.55	2
134	HDCP	32	21.31	2.33	1.89	19.98	112.4	4.48	16.68	27.37	170.28	177.34	245.62	0	2.03	19.98	137.76	6.58	2
135	HDCP	32	21.31	2.36	1.89	19.99	84.86	4.52	20.42	33.29	181.84	218.25	236.76	0	2.03	19.99	114.79	2.64	2
136	HDCP	32	21.31	1.92	1.89	20	100.36	5.1	18.39	32.99	179.65	201.07	244.97	0	2.03	20	128.11	7.23	2
137	HDCP	32	21.27	1.91	1.89	20.01	97.01	4.83	20.6	31.21	207.49	214.12	234.38	0	2.05	20.01	149.07	4.23	2
138	HDCP	32	21.29	2.49	1.89	20.02	90.29	5.06	16.9	33.78	200.25	218.29	265.84	0	2.05	20.02	140.55	7.24	2
139	HDCP	32	21.31	2.08	1.9	20.03	89.95	4.89	20.75	32.01	205.51	196.89	239.04	0	2.05	20.03	140.59	7.26	1
140	HDCP	32	21.26	2.51	1.9	20.14	112.89	4.52	21.21	31.66	178.88	212.54	250.03	0	2.06	20.14	168.82	7.26	1
141	HDCP	32	21.3	2.34	1.89	18.24	112.43	4.49	20.71	28.63	170.95	241.94	239.39	0	2.08	18.24	169.18	7.29	1
142	HDCP	32	21.28	2.55	1.9	22.22	98.42	4.6	17.91	29.6	204.81	215.32	242.64	0	2.08	22.22	170.64	4.29	1
143	HDCP	32	21.29	2.66	1.89	22.31	115.49	5.12	18.55	33.06	176.01	215.57	248.78	0	2.08	22.31	130.91	7.31	1
144	HDCP	40	26.58	2.77	2.39	22.35	93.12	5.05	19.37	27.29	199.28	241.71	260.12	0	2.08	22.35	171.08	4.31	1
145	HDCP	38	25.56	2.51	2.3	22.37	102.03	4.41	17.88	36.47	171.23	184.29	245.22	1	2.09	22.37	131.94	6.37	1
146	HDCP	38	25.71	2.25	2.31	22.38	91.6	4.63	20.68	37.84	207.55	242.49	250.88	1	2.09	22.38	172.59	7.38	1
147	HDCP	38	25.69	2.27	2.31	22.41	110.06	4.63	16.73	32.46	179.3	186.18	267.01	0	2.11	22.41	164.03	5.41	1
148	HDCP	39	26.31	2.22	2.37	22.42	86.75	4.58	21.3	28.27	198.45	232.63	264.29	0	2.11	22.42	175.54	7.44	1
149	HDCP	38	25.67	1.96	2.31	22.44	88.83	4.41	21.07	36.74	194.44	218.71	235.44	0	2.11	22.44	155.67	7.45	1
150	HDCP	38	25.69	2.36	2.31	22.49	111.2	4.47	21.35	29.04	201.53	201.12	232.2	0	2.12	22.49	116.63	7.46	1
151	HDCP	38	25.48	2.24	2.29	22.5	99.08	4.79	18.6	36.31	192.97	190.73	260.12	1	2.12	22.5	156.29	7.49	1
152	HDCP	39	25.94	2.23	2.33	22.58	113.02	4.55	19.69	27.87	201.23	179.66	236.46	0	2.13	22.58	136.76	7.51	1
153	HDCP	39	25.95	2.2	2.33	21.61	93.33	4.44	18.88	36.05	193.84	174.71	245.6	1	2.15	21.61	176.89	7.03	1
154	HDCP	38	25.63	2.59	2.3	22.66	110.26	4.76	18.28	28.57	187.56	228.28	244.2	0	2.15	22.66	107.12	7.06	1
155	HDCP	38	25.34	1.9	2.27	22.68	95.83	4.58	17.95	27.83	176.65	225.48	256.02	0	2.15	22.68	177.63	7.07	1
156	HDCP	38	25.29	2.12	2.27	19.69	94.37	4.76	16.82	29.46	168.87	211.68	260.1	0	2.15	19.69	177.65	7.07	1
157	HDCP	39	26.13	2.43	2.35	22.78	109.68	4.84	21.1	27.89	183.97	194.19	252.6	0	2.15	22.78	117.86	7.08	1
158	HDCP	39	26.28	2.06	2.36	22.79	112.99	4.62	16.36	36.09	208.44	187.75	258.03	1	2.15	22.79	178	7.66	1
159	HDCP	39	25.92	2.2	2.33	16.79	106.35	4.51	19.99	34.42	209.31	205.66	248.82	0	2.15	16.79	148.16	7.69	1
160	HDCP	38	25.31	2.58	2.27	22.85	108	4.79	16.77	36.84	197.35	235.68	256.05	0	2.16	22.85	128.23	7.76	1
161	HDCP	39	26.46	2.47	2.38	19.89	103.33	5.06	19.46	36.62	167.55	200.51	265.12	1	2.18	19.89	178.34	7.76	1
162	HDCP	39	26.21	2.2	2.36	22.9	101.38	4.96	19.37	28.96	183.12	223.39	258.39	0	2.18	22.9	178.35	7.78	1
163	HDCP	38	25.63	1.98	2.3	22.92	93.09	4.7	18.23	36.36	170.76	212.68	233.02	1	2.18	22.92	178.53	7.81	1
164	HDCP	39	26.14	2.49	2.35	23.03	105.45	4.85	19.72	29.79	196.77	224.24	244.1	1	2.18	23.03	178.77	7.82	1
165	HDCP	38	25.67	2.23	2.31	23.08	102.93	5.02	17.79	27.97	178.15	239.11	261.8	0	2.19	23.08	178.83	7.82	1
166	HDCP	40	26.52	2.08	2.38	23.11	112.66	4.88	20.64	28.71	197.39	223.59	261.43	1	2.19	23.11	150.22	7.82	1
167	HDCP	38	25.57	2.8	2.3	23.13	99.55	4.97	19.07	37.39	192.61	216.76	254.16	0	2.24	23.13	180.51	7.83	1
168	HDCP	38	25.48	2.25	2.29	23.15	102.36	5	21.21	29.76	190.29	243.63	239.48	1	2.24	23.15	141.25	7.84	1
169	HDCP	38	25.29	2.75	2.27	23.15	104.43	5.08	21.43	31.73	173.06	241.12	235.27	1	2.26	23.15	131.88	7.29	1
170	HDCP	37	25.04	2.31	2.25	20.29	94.01	4.87	18.2	28.38	198.87	219.69	264.04	0	2.26	20.29	182.93	4.29	1
171	HDCP	39	26.47	2.43	2.38	23.33	110.44	4.88	19.13	32.07	178.39	186.01	242.61	1	2.26	23.33	113	7.31	1
172	HDCP	39	26.08	2.39	2.34	23.38	105.79	4.65	20.64	28.59	198.61	232.61	251.99	0	2.27	23.38	183.11	4.31	1
173	HDCP	40	26.52	2.73	2.39	23.41	101.64	4.39	16.53	30.22	186.37	175.89	237.63	0	2.27	23.41	133.43	8.12	1
174	HDCP	37	25	2.69	2.24	23.05	100.4	4.96	21.02	34.85	185.21	203.98	239.1	0	2.27	23.05	144.89	8.27	1
175	HDCP	39	25.92	2.66	2.33	23.06	103.21	4.69	17.7	30.06	201.85	208.38	261.14	1	2.29	23.06	153.52	8.29	1
176	HDCP	38	25.49	2.61	2.29	23.03	110.13	4.88	19.39	37.98	169.15	198.55	238.3	1	2.29	23.03	184.62	8.35	1
177	HDCP	39	26.15	2.25	2.35	23.06	102.65	4.45	16.6	31.88	197.21	182.6	264.4	1	2.34	23.06	183.46	8.38	1
178	HDCP	38	25.52	2.78	2.29	20	97.15	4.45	17.98	28.13	168.39	208.57	260.37	1	2.42	20	184.9	8.43	1
179	HDCP	39	26.09	2.24	2.34	23.81	106.33	4.7	17.78	31.34	187.89	202.25	245.9	0	2.5	23.81	125.85	8.46	1
180	HDCP	37	25.18	2.6	2.26	19.27	95.33	5.1	18.66	28.35	179.4	232.74	252.48	0	2.52	19.27	186.43	8.51	1
181	HDCP	39	26.24	2.32	2.36	19.44	86.02	4.44	17.18	32.14	203.88	208.92	255.68	1	2.56	19.44	186.65	8.58	1
182	HDCP	38	25.38	2.18	2.28	19.51	115.45	5.03	20.89	29.75	203.69	174.75	253.77	1	2.57	19.51	187.85	8.6	1
183	HDCP	38	25.69	2.01	2.31	19.53	111.81	4.53	18.26	31.53	198.87	179.06	240.53	0	2.61	19.53	189.65	7.31	1
184	HDCP	39	25.89	2.37	2.33	19.54	95.16	4.9	17.38	32.15	186.52	210.32	251.31	1	2.61	19.54	192.12	7.31	1
185	HDCP	38	25.81	2.35	2.32	24.09	95.14	4.5	21.02	31.05	209.09	201.45	262.16	1	3.17	24.09	192.21	7.37	1
186	HDCP	38	25.63	2.47	2.3	21.23	90.28	4.79	18.64	29.63	178.15	237.65	248.44	0	2.8	21.23	212.14	7.38	1
187	HDCP	39	25.99	2.62	2.34	24.35	88.4	4.83	19.61	28.85	168.51	205.38	237.23	0	1.77	24.35	219.12	7.41	1
188	HDCP	39	26.42	2.63	2.38	23.5	100.87	4.39	18.13	27.4	172.79	192.78	248.26	0	1.77	23.5	169.18	8.78	1
189	HDCP	40	26.94	2.22	2.42	24.51	100.84	5.15	18.38	27.78	185.06	242.95	267.01	1	2.92	24.51	170.64	6.95	1
190	HDCP	39	25.86	2.1	2.32	24.69	95.05	4.95	20.47	33.68	187.86	234.33	236.74	1	3	24.69	170.91	8	1
191	HDCP	39	26.12	2.05	2.35	21.74	108.13	4.46	20.13	29.56	201.75	237.49	248.3	0	2.61	21.74	171.08	7.08	1
192	HDCP	38	25.42	2.13	2.28	24.89	91.3	4.94	19.75	32.22	205.65	207.27	251.59	0	3.04	24.89	199.31	8.46	1
193	HDCP	39	26.32	2.14	2.37	21.13	115.16	4.67	19.44	32.7	180.01	182	235.36	1	3.06	21.13	106.47	7.51	1
194	HDCP	38	25.43	2.13	2.28	25.72	101.79	4.77	21.64	31.65	203.55	173.81	233.17	1	3.08	25.72	209.68	7.58	1
195	HDCP	37	24.95	2.06	2.24	27.7	100.97	4.48	18.91	30.11	185.11	207.08	236.65	0	2.7	27.7	168.58	6.62	1
196	HDCP	37	25.09	2.73	2.25	21.47	95.02	4.86	19.46	33.87	167.35	226.3	233.22	1	3.28	21.47	168.82	9.29	1
1	control	31.34	23.75	2.1	2.06	123.24	70.55	4.72	12	20.31	150.5	180.51	99.59	-	0.678476	9.1	91.26	4.46	-
2	control	33.7	23.68	2.58	2.11	100.17	81.61	5.59	13.03	20.74	144.91	180	107.53	-	0.727173	9.53	78.63	4.13	-
3	control	34.39	24.32	1.98	1.94	101.85	72.5	5.27	9.88	25.28	154.34	189.15	104.27	-	0.747617	7.52	84.98	4.13	-
4	control	35.91	20.95	2.19	2.02	119.43	63.86	4.12	10.93	24.93	165.12	215.82	107.66	-	0.758053	7.4	86.63	4.85	-
5	control	33.79	25.15	2.4	1.84	134.72	62.71	4.99	15.26	20.85	133.61	224.96	114.87	-	0.779365	10.19	80.8	4.96	-
6	control	36.32	22.53	2.28	1.97	125.18	64.53	4.16	12.84	19.86	133.08	188.23	109.23	-	0.768635	7.95	108.28	4.8	-
7	control	37.62	24.72	2.68	2.01	116.35	66.86	4.54	12.29	23.35	166.6	213.91	93.65	-	0.779365	9.93	107.91	4.8	-
8	control	36.36	19.42	2.23	2.21	102.09	77.22	3.92	10.26	21.92	166.39	178.44	106.01	-	0.784786	7.44	90.37	4.3	-
9	control	32.75	21.3	2.01	2.15	113.65	80.62	5	12.11	24.46	152.17	226.82	121.98	-	0.784786	8.68	90.04	4.37	-
10	control	30.13	20.46	1.94	2.05	114.77	64.52	4.78	10.26	18.75	136.93	206.73	103.47	-	0.846963	8.82	90.03	4.55	-
11	control	33.92	21.62	1.89	1.84	101.27	62.46	5.66	12.87	18.96	138.18	202.24	114.02	-	0.864759	8.6	80.19	4.72	-
12	control	30.26	22.68	2.13	1.79	100.74	65.9	5.46	10.87	18.89	158.19	200.31	123.38	-	0.876831	10.12	80.24	4.17	-
13	control	33.92	20.07	1.91	1.95	112.61	70.01	4.3	12.16	25.49	167.68	234.25	123.16	-	0.801276	10.09	89.68	4.16	-
14	control	28.09	21.25	2.68	1.82	114.68	73.99	4.49	11.55	21.16	156.25	199.75	127.4	-	0.823802	7.99	103.3	4.69	-
15	control	34.13	19.53	1.92	2.11	115.88	69.89	5.3	10.59	20.58	168.12	205.3	121.52	-	0.933273	8.04	86.8	4.81	-
16	control	27.45	23.01	2.55	1.89	120.72	63.19	4.55	14.01	21.52	151.38	179.32	94.21	-	0.946301	8.8	101.02	4.48	-
17	control	32.72	20.71	2.14	1.94	134.8	69.5	4.25	12.68	22.96	160.24	218.08	100.3	-	0.946301	7.28	107.65	4.47	-
18	control	31.03	19.89	2.43	2.13	102.98	81.12	4.95	10.57	23.94	155.9	200.6	114.53	-	0.946301	7.31	81.61	4.82	-
19	control	28.95	21.08	2.62	1.84	117.34	83.9	4.7	15.48	20.9	154.05	202.35	110.84	-	0.972905	8.85	94.02	4.57	-
20	control	33.85	24.05	2.11	1.77	127.53	62.8	4.44	12.93	20.22	170.46	184.35	99.09	-	0.979672	7.35	90.82	4.25	-
21	control	38.18	23.41	2.17	2.13	111.7	84.36	4.29	13.15	19.71	135.35	184.78	109.65	-	0.986486	10.02	92.58	4.13	-
22	control	30.95	23.37	2.16	1.77	110.07	65.27	5.1	11.3	21.14	160.64	237.48	113.5	-	0.986486	8.37	97.95	4.26	-
23	control	36.37	19.71	2.25	1.76	102.48	81.76	3.91	11.46	19.4	152.99	229.92	118.94	-	1.00026	9.61	107.16	4.83	-
24	control	30.52	22.32	2.65	2.05	126.28	80.71	4.53	9.56	24.13	156.49	219.56	124.01	-	1.00026	8.64	97.53	4.57	-
25	control	34.45	24.6	2.47	1.77	124.35	71.34	4.71	14.08	19.34	169.83	183.74	97.61	-	1.00026	9.76	105.31	4.89	-
26	control	36.9	19.53	2.58	2	111.87	74.5	5.13	11.91	18.92	139.88	191.56	92.44	-	1.00026	10.06	84.13	4.29	-
27	control	32.12	20.01	2.33	2.05	107.37	72.82	4.36	10.26	24.04	161.68	228.92	115.58	-	1.00721	9.14	83.62	4.8	-
28	control	28.89	19.69	2.28	1.96	110.47	80.98	4.79	14.59	22.67	144.63	178.47	100.3	-	1.01422	9.54	87.18	4.23	-
29	control	27.25	25.85	2.33	1.83	101.59	79.14	4.72	11.49	23.43	142.81	195.84	117.51	-	1.01422	8.28	87.58	4.8	-
30	control	31.4	23.36	2.5	1.75	101.85	62.41	5.61	10.68	22.91	149.13	197.8	111.92	-	1.01422	7.84	106.81	4.71	-
31	control	32.21	19.56	2.46	1.86	126.53	61.48	4.46	15	20.63	163.77	176.26	128.57	-	1.01422	8.76	91.46	4.62	-
32	control	30.85	20.66	2.31	1.99	110.85	73.47	3.99	9.68	21.23	137.93	211.79	107.78	-	1.02127	9.23	103.92	4.68	-
33	control	29.45	24.81	2.38	1.93	120.1	79.92	3.92	12.13	24.98	135.8	189.53	98.62	-	1.04273	9.05	99.99	4.4	-
34	control	36.23	23.77	1.83	2.22	101.75	63.91	4.34	10.92	21.86	138	182.74	114.43	-	1.04999	7.72	104.66	4.85	-
35	control	27.81	25.46	1.9	2.05	110.63	83.14	4	13.18	19.05	158.15	172.17	114.52	-	1.04999	9.17	86.86	5.04	-
36	control	34.19	22.63	2.47	2.07	114.66	80	4.96	13.12	24.66	138.65	221.86	95.89	-	1.17314	9.68	87.95	4.16	-
37	control	29.1	19.53	2.4	2.03	133.73	77.64	5.02	11.28	22.12	133.46	178.17	107.09	-	1.1813	8.72	94.74	4.42	-
38	control	27.2	22.68	2.37	1.93	122.45	80.9	4.52	15.37	23.64	145.6	206.36	92.18	-	1.18951	9.38	106.16	4.29	-
39	control	35.78	20.48	2.17	1.94	120.34	83.79	5.59	12.9	19.85	170.01	201.79	112.06	-	1.18951	8.36	96.98	4.27	-
40	control	32.85	21.11	2.02	2	107.62	75.77	4.78	10.35	22.86	147.69	193.96	101.97	-	1.18951	9.89	106.79	4.89	-
41	control	36.93	25.44	2.33	1.97	105.06	75.43	3.96	12.09	19.44	149.45	180.8	121.69	-	1.22295	9.33	96.86	4.8	-
42	control	35.73	24.18	2.1	2.22	127.21	78.9	4.97	9.96	25.58	167.42	242.94	124.87	-	1.22295	9.57	106.52	4.31	-
43	control	29.55	20.91	2.23	2.13	134.42	66.39	4.72	13.1	25.22	157.68	234.32	114.01	-	1.22295	8.67	80.63	4.63	-
44	control	33.85	19.5	1.99	2.09	121.82	81.73	5.57	11.97	22.2	147.2	242.54	104.85	-	1.23146	8.45	87.05	4.38	-
45	control	37.81	24.32	2.06	1.86	123.08	75.16	3.91	11.38	25.16	169.47	216.11	115.36	-	1.24865	9.59	104.25	4.3	-
46	control	31.41	19.46	2.26	2.17	122.42	76.2	4.91	13.51	23.01	150.16	187.93	127.79	-	1.25734	9.95	94.2	4.25	-
47	control	34.16	19.75	2.49	2.22	122.05	75.66	5.12	11.67	19.38	155.13	208.36	104.9	-	1.27489	7.52	95.7	4.71	-
48	control	30.19	23.88	1.98	2.02	102.06	77.58	4.41	14.58	24.38	153.78	192.73	107.63	-	1.31073	7.62	90.34	4.23	-
49	control	35.85	22.51	1.97	1.97	112.57	67.43	4.25	10.01	18.34	160.39	207.98	95.44	-	1.31073	10.07	86.27	4.85	-
50	control	34.69	21.31	2.1	2.11	114.24	71.78	4.71	12.38	20.37	160.55	237.72	115.05	-	1.10985	8.18	106.54	4.89	-
51	control	32.69	21.58	2.55	2.21	100.67	63.25	4.35	10.65	25.41	165.28	187.05	115.96	-	1.11757	7.55	96.15	4.27	-
52	control	29.41	22.08	2.56	1.79	116.89	82.24	4.25	15.17	23.23	154.79	228.94	103.63	-	1.12535	8.07	107.56	4.15	-
53	control	28.69	22.94	1.82	1.75	104.22	69.07	4.8	11.71	23.24	155.13	220.88	94.25	-	1.12535	7.73	103.83	4.6	-
54	control	37.65	24.98	2.28	1.85	106.62	74.16	4.9	13.49	23.57	159.24	222.52	103.86	-	1.12535	8	99.43	4.62	-
Supplementary table 2 Raw data of study subjects
Legend: The raw data of clinical indicators in the control group and HDCP group.
